# Supplementary material for: Targeted Long-Read Bisulfite Sequencing Identifies Differences in the TERT Promoter Methylation Profiles between TERT Wild-Type and TERT Mutant Cancer Cells
Source: Cancers (Basel). 2022 Aug 19;14(16):4018. doi: 10.3390/cancers14164018 (PMC9406525; doi:10.3390/cancers14164018)
Supplement: Supplementary file 1 [file cancers-14-04018-s001.zip]

Archive with 7 entries (7 files):
- SupplementaryMaterials/Supplemental Figure 1.pdf
- SupplementaryMaterials/Supplemental Figure 2.pdf
- SupplementaryMaterials/Supplemental Figure 3.pdf
- SupplementaryMaterials/Supplemental Figure 4.pdf
- SupplementaryMaterials/Supplemental Figure 5.pdf
- SupplementaryMaterials/Supplemental Figure 6.pdf
- SupplementaryMaterials/SupplementalTables.xlsx
