# Supplementary material for: Targeted Long-Read Bisulfite Sequencing Identifies Differences in the TERT Promoter Methylation Profiles between TERT Wild-Type and TERT Mutant Cancer Cells
Source: Cancers (Basel). 2022 Aug 19;14(16):4018. doi: 10.3390/cancers14164018 (PMC9406525; doi:10.3390/cancers14164018)
Supplement: Supplementary file 1 [file cancers-14-04018-s001.zip › SupplementaryMaterials/SupplementalTables.xlsx]

## Sheet: Table of contents
Table	description
1	Cancer cell lines (TERT promoter mutation, methylation and rearrangement assessment)
2	Melanoma histology, TERT promoter mutation, methylation and rearrangment assessement and TERT expression measurements
3	DMSO- and DAC-treated cancer cell line TERT promoter methylation measurements
4	Cancer cell lines TERT allele-specific expression (ASE) measurements
5	DMSO- and DAC-treated cancer cell lines TERT allele-specific expression (ASE) measurements
6	Genomic location (hg19) of TERT promoter characterized in the literatures and CpG sites used in this study

## Sheet: 1
							Methylation ratio (level 0-1)		FISH
Cell Lines	category	allele/group/total	TERT promoter mutation	Cancer type	Source	Core promoter	Proximal promoter	Distal promoter	TERT fusion
253J	Wild-type	epiallele 1	Wild type	Urothelial cancer	MD Anderson	0.57	0.932	0.972	negative
		epiallele 2	Wild type			0.951	0.981	0.981
MA-MEL-27	Wild-type (Horn et al., Science 2013)	total	Wild type	Melanoma	Sigma-Aldrich, 13012485	0.421	0.965	0.971	n/a
WM-8	Wild-type	epiallele 1	Wild type	Melanoma	Rockland Antibodies and Assays, WM8-01-0001	0.144	0.616	0.931	n/a
		epiallele 2	Wild type			0.538	0.845	0.947
UMUC1	Wild-type (Nickerson et al. Oncogene 2017)	epiallele 1	Wild type	Urothelial cancer		0.135	0.678	0.96	n/a
		epiallele 2	Wild type			0.702	0.904	0.929
Ku1919	Wild-type (Huang et al., Oncogenesis 2015)	epiallele 1	Wild type	Urothelial cancer	Leibniz-Institut DSMZ, ACC 395	0.029	0.205	0.943	n/a
		epiallele 2	Wild type			0.101	0.399	0.939
WM-4002	Wild-type	epiallele 1	Wild type	Melanoma	Rockland Antibodies and Assays, WM4002-01-0001	0.032	0.211	0.81	negative
		epiallele 2	Wild type			0.154	0.527	0.862
MA-Mel-15	Wild-type (Horn et al., Science 2013)	epiallele 1	Wild type	Melanoma	Sigma-Aldrich, 13012520	0.015	0.171	0.883	n/a
		epiallele 2	Wild type			0.044	0.627	0.964
NCI-H358	Wild-type	epiallele 1	Wild type	Non-small cell lung cancer	ATCC, CRL-5807	0.025	0.073	0.651	negative
		epiallele 2	Wild type			0.074	0.706	0.958
NCI-H2122	Wild-type	epiallele 1	Wild type	Non-small cell lung cancer	ATCC, CRL-5985	0.03	0.304	0.964	negative
		epiallele 2	Wild type			0.148	0.738	0.938
CUBIII	Wild-type	group1	Wild type	Urothelial cancer		0.87	0.935	0.968	n/a
		group2	Wild type			0.04	0.719	0.992
		group3	Wild type			0.31	0.418	0.809
WM-39	Wild-type	total	Wild type	Melanoma	Rockland Antibodies and Assays, WM39-01-0001	0.468	0.974	0.972	n/a
WM-51	Rearranged	group1	Wild type	Melanoma	Rockland Antibodies and Assays, WM51-01-0001	0.54	0.938	0.955	positive
		group2	Wild type			0.076	0.244	0.365
		group3	Wild type			0.298	0.545	0.745
LN-18	Rearranged	total	Wild type	Glioblastoma	ATCC, CRL-2610	0.441	0.666	0.674	positive
WM-3670	mutant	total	5.1295228 C>T	Melanoma	Rockland Antibodies and Assays, WM3670-01-0001	0.019	0.032	0.163	n/a
WM-3749	mutant	active	5.1295250 C>T	Melanoma	Rockland Antibodies and Assays, WM3749-01-0001	0.033	0.245	0.601	n/a
		silent	Wild type			0.035	0.354	0.717
WM-3755	mutant	active	5.1295250 C>T	Melanoma	Rockland Antibodies and Assays, WM3755-01-0001	0.015	0.069	0.27	n/a
		silent	Wild type			0.04	0.17	0.139
WM-1158	mutant	active	5.1295250 C>T	Melanoma	Rockland Antibodies and Assays, WM1158-01-0001	0.038	0.042	0.173	n/a
		silent	Wild type			0.028	0.106	0.392
WM-938B	mutant	active	5.1295228 C>T	Melanoma	Rockland Antibodies and Assays, WM-938B-01-0001	0.013	0.023	0.149	n/a
		silent	Wild type			0.252	0.407	0.785
SK-MEL-28	mutant	active	5.1295161 A>C	Melanoma	ATCC, HTB-72	0.017	0.424	0.898	n/a
		silent	Wild type			0.022	0.379	0.713
HT1197	mutant	active	5.1295228 C>T	Urothelial cancer		0.059	0.082	0.342	n/a
		silent	Wild type			0.401	0.697	0.613
5637	mutant	active	5.1295228 C>T	Urothelial cancer		0.317	0.446	0.699	n/a
		silent	Wild type			0.793	0.908	0.895
575A	mutant	active	5.1295161 A>C	Urothelial cancer		0.21	0.707	0.967	n/a
		silent	Wild type			0.763	0.878	0.94
J82	mutant	active	5.1295228 C>T	Urothelial cancer		0.044	0.356	0.972	n/a
		silent	Wild type			0.512	0.902	0.848
VMCUB3	mutant	active	5.1295228 C>T	Urothelial cancer		0.041	0.411	0.975	n/a
		silent	Wild type			0.684	0.867	0.949
WM-3456	mutant	active	5.1295242-43 CC>TT	Melanoma	Rockland Antibodies and Assays, WM3456-01-0001	0.011	0.117	0.777	n/a
		silent	Wild type			0.1	0.408	0.871
SW-780	mutant	active	5.1295228 C>T	Urothelial cancer		0.059	0.313	0.906	n/a
		silent	Wild type			0.27	0.495	0.738
MGH-U4	mutant	active	5.1295250 C>T	Urothelial cancer		0.061	0.159	0.641	n/a
		silent	Wild type			0.225	0.417	0.786
PSI	mutant	active	5.1295228 C>T	Urothelial cancer		0.223	0.471	0.879	n/a
		silent	Wild type			0.922	0.952	0.954
RT112	mutant	active	5.1295228 C>T	Urothelial cancer		0.057	0.404	0.964	n/a
		silent	Wild type			0.587	0.676	0.835
RT4	mutant	active	5.1295228 C>T	Urothelial cancer		0.055	0.071	0.678	n/a
		silent	Wild type			0.637	0.946	0.931
SW1710	mutant	active	5.1295228 C>T	Urothelial cancer		0.019	0.295	0.945	n/a
		silent	Wild type			0.787	0.949	0.978
SCaBER	mutant	active	5.1295228 C>T	Urothelial cancer		0.179	0.635	0.934	n/a
		silent	Wild type			0.673	0.977	0.986
WM-46	mutant	active	5.1295250 C>T	Melanoma	Rockland Antibodies and Assays, WM46-01-0001	0.024	0.211	0.947	negative
		silent	Wild type			0.088	0.772	0.899
WM-3681	mutant	active	5.1295228 C>T	Melanoma	Rockland Antibodies and Assays, WM3681-01-0001	0.021	0.029	0.077	n/a
		silent	Wild type			0.124	0.672	0.62
WM-373	mutant	active	5.1295228 C>T	Melanoma	Rockland Antibodies and Assays, WM373-01-0001	0.007	0.091	0.335	n/a
		silent	Wild type			0.108	0.626	0.866
WM-3629	mutant	active	5.1295228 C>T	Melanoma	Rockland Antibodies and Assays, WM3629-01-0001	0.003	0.092	0.267	n/a
		silent	Wild type			0.031	0.193	0.409
UKRV-Mel-17	mutant	active	5.1295228 C>T	Melanoma	Sigma-Aldrich, 13012514	0.021	0.081	0.313	n/a
		silent	Wild type			0.119	0.373	0.593
T24T	mutant	active	5.1295228 C>T	Urothelial cancer		0.041	0.133	0.73	n/a
		silent	Wild type			0.64	0.862	0.913
VMCUB1	mutant	active	5.1295228 C>T	Urothelial cancer		0.176	0.491	0.834	n/a
		silent	Wild type			0.295	0.792	0.836
UMUC3	mutant	active	5.1295228 C>T	Urothelial cancer	ATCC, CRL-1749	0.029	0.424	0.96	n/a
		silent	Wild type			0.69	0.965	0.966
TCCSUP	mutant	total	5.1295228 C>T	Urothelial cancer		0.024	0.037	0.243	n/a
UMUC9	mutant	active	5.1295250 C>T	Urothelial cancer		0.06	0.154	0.795	n/a
		silent	Wild type			0.445	0.782	0.893
WM-852	mutant	active	5.1295242-43 CC>TT	Melanoma	Rockland Antibodies and Assays, WM852-01-0001	0.027	0.053	0.306	n/a
		silent	Wild type			0.161	0.468	0.467
T24	mutant	active	5.1295228 C>T	Urothelial cancer		0.138	0.58	0.949	negative
		silent	Wild type			0.724	0.945	0.928
WM-88	mutant	active	5.1295250 C>T	Melanoma	Rockland Antibodies and Assays, WM88-01-0001	0.102	0.206	0.366	negative
		silent	Wild type			0.353	0.835	0.68
WM-873-1	mutant	active	5.1295228 C>T	Melanoma	Rockland Antibodies and Assays, WM873-1-01-0001	0.011	0.13	0.386	n/a
		silent	Wild type			0.171	0.241	0.352
UMUC13	mutant	active	5.1295228 C>T	Urothelial cancer		0.474	0.643	0.904	n/a
		silent	Wild type			0.897	0.95	0.959
UMUC6	mutant	active	5.1295228 C>T	Urothelial cancer		0.024	0.331	0.921	n/a
		silent	Wild type			0.396	0.765	0.779
MGHU3	mutant	active	5.1295228 C>T	Urothelial cancer		0.127	0.714	0.962	n/a
		silent	Wild type			0.575	0.912	0.877
WM-3540	mutant	active	5.1295250 C>T	Melanoma	Rockland Antibodies and Assays, WM3540-01-0001	0.027	0.063	0.273	n/a
		silent	Wild type			0.112	0.355	0.58
WM-3792	mutant	active	5.1295228 C>T	Melanoma	Rockland Antibodies and Assays, WM3792-01-0001	0.014	0.101	0.328	n/a
		silent	Wild type			0.046	0.45	0.297
WM-3682	mutant	active	5.1295250 C>T	Melanoma	Rockland Antibodies and Assays, WM3682-01-0001	0.016	0.102	0.503	n/a
		active	5.1295250 C>T			0.024	0.224	0.57
WM-278	mutant	active	5.1295228 C>T	Melanoma	Rockland Antibodies and Assays, WM278-01-0001	0.021	0.139	0.363	n/a
		active	5.1295228 C>T			0.085	0.574	0.105
WM-47	mutant	active	5.1295250 C>T	Melanoma	Rockland Antibodies and Assays, WM47-01-0001	0.027	0.11	0.842	n/a
		active	5.1295250 C>T			0.102	0.653	0.912
n/a: not available

## Sheet: 2
Melanoma ID	Histologic subtypes	Age	Gender	Location	Metastatic site	NRAS Mutation	BRAF Mutation	TERT promoter mutation	FISH (TERT fusion)	FISH (telomere)	TERT expression (fold change)	Methylation ratio of distal promoter (level 0-1)
1	Acral	63	M	Heel	Cutaneous	negtive	negtive	negative	negtive	n/a	74.9083	0.701282
2	Non-acral	54	F	Upper extremity	Cutaneous/subcutaneous	negtive	negtive	negative	negtive	n/a	n/a	0.355864
3	Non-acral	48	F	Lower extremity	Cutaneous/subcutaneous	negtive	V600E	5.1295250 C>T	negtive	n/a	20.0961	0.104579
5	Non-acral	59	M	Trunk	Cutaneous/subcutaneous	negtive	V600E	5.1295242-43 CC>TT	negtive	n/a	n/a	0.191644
6	Unknown	75	M	Face	Lung	negtive	negtive	negative	negtive	ALT positive	2.34362	0.150869
7	Acral	63	M	Acral (toe)	Cutaneous/subcutaneous	negtive	negtive	negative	positive	ALT negative	25.5321	0.90271
8	Non-acral	26	M	Lower extremity	Lymph node	negtive	V600E	negative	negtive	n/a	n/a	0.934915
9	Acral	73	F	Acral (toe)	Cutaneous	negtive	negtive	negative	negtive	n/a	368.672	0.650463
10	Unknown	45	M	Trunk	Lymph node	negtive	V600E	5.1295250 C>T	negtive	n/a	88.8799	0.320586
11	Non-acral	35	M	Trunk	Cutaneous	negtive	negtive	5.1295228 C>T	negtive	n/a	84.1996	0.166244
12	Non-acral	70	F	Lower extremity	Cutaneous	negtive	V600E	5.1295250 C>T	negtive	n/a	263.92	0.0278359
14	Non-acral	73	M	Trunk	Cutaneous	negtive	V600E	5.1295242-43 CC>TT	negtive	n/a	16.4628	0.446241
15	Non-acral	65	M	Upper extremity	Cutaneous	negtive	V600K	negative	positive	n/a	n/a	0.553256
16	Non-acral	45	F	Trunk	Cutaneous	negtive	V600E	5.1295242-43 CC>TT	negtive	n/a	144.18	0.393233
17	Unknown	58	F	Unknown	Subcutaneous	negtive	V600E	5.1295228 C>T	negtive	n/a	100.253	0.169787
18	Non-acral	81	M	Upper extremity	Cutaneous/subcutaneous	negtive	V600K	5.1295228 C>T	negtive	n/a	93.9044	0.436685
19	Non-acral	55	F	Lower extremity	Subcutaneous	negtive	V600E	5.1295250 C>T	negtive	n/a	14.6416	0.803236
20	Non-acral	45	M	Trunk	Cutaneous/subcutaneous	negtive	V600E	5.1295228 C>T	negtive	n/a	202.508	0.241956
22	Non-acral	56	F	Upper extremity	Lung	negtive	D606N	5.1295250 C>T	negtive	n/a	35.0212	0.263937
23	Non-acral	25	F	Skin, NOS	Subcutaneous	negtive	V600E	5.1295250 C>T	negtive	n/a	2.71522	0.674163
24	Non-acral	36	M	Upper extremity	Soft tissue	negtive	V600E	5.1295250 C>T	negtive	n/a	21.2781	0.19526
25	Non-acral	64	F	Trunk	Cutaneous/subcutaneous	negtive	V600E	5.1295228 C>T	negtive	n/a	n/a	0.518436
26	Non-acral	40	M	Scalp	Colon	negtive	V600K	negative	negtive	n/a	100.661	0.482209
27	Non-acral	41	F	Not specified	Lymph node	negtive	V600E	5.1295250 C>T	negtive	n/a	286.486	0.311714
28	Mucosal	46	F	Mucosa (anal)	Lymph node	Q61K	negtive	5.1295161 A>C	negtive	n/a	79.9228	0.446577
29	Acral	70	F	Acral (toe)	Lymph node	negtive	negtive	negative	positive	n/a	16.5456	0.388898
30	Non-acral	64	F	Face	Lymph node	Q61K	negtive	5.1295250 C>T	negtive	n/a	68.1199	0.414121
31	Non-acral	73	M	Lower extremity	Lymph node	negtive	negtive	5.1295228 C>T	negtive	n/a	n/a	0.0895563
32	Non-acral	43	F	Trunk	Lymph node	negtive	V600E	5.1295250 C>T	negtive	n/a	93.0521	0.305021
33	Acral	64	F	Acral (heel)	Cutaneous	negtive	negtive	negative	positive	n/a	249.656	0.0979932
34	Non-acral	78	F	Lower extremity	Cutaneous	Q61R	negtive	5.1295250 C>T	negtive	n/a	66.3778	0.183173
35	Non-acral	33	F	Trunk	Subcutaneous	negtive	V600E	negative	negtive	n/a	16.124	0.148689
36	Non-acral	22	F	Lower extremity	Brain	negtive	V600E	5.1295228 C>T	negtive	n/a	12.7515	0.385296
37	Non-acral	16	F	Upper extremity	Cutaneous	negtive	V600E	5.1295250 C>T	negtive	n/a	53.9166	0.120062
38	Non-acral	47	F	Lower extremity	Lung	negtive	V600E	negative	negtive	n/a	7.2855	0.23123
39	Mucosal	52	F	Mucosa (vulva)	Mucosa	negtive	negtive	negative	positive	n/a	224.731	0.206931
40	Non-acral	30	M	Unknown	Subcutaneous	negtive	V600E	5.1295250 C>T	negtive	n/a	n/a	0.241227
41	Acral	68	F	Lower extremity	n/a	negtive	negtive	negative	positive	n/a	92.3622	0.800179
42	Non-acral	52	M	Trunk	Small bowel	negtive	V600E	5.1295250 C>T	negtive	n/a	51.8686	0.737211
43	Non-acral	52	F	Upper extremity	Lymph node	negtive	negtive	5.1295228 C>T	negtive	n/a	n/a	0.223296
44	Non-acral	55	M	Face	Cutaneous/subcutaneous	negtive	V600E	5.1295250 C>T	negtive	n/a	64.7078	0.469732
45	Non-acral	55	M	Upper extremity	Brain	Q61R	negtive	5.1295250 C>T	negtive	n/a	n/a	0.278242
46	Acral	56	F	Lower extremity	Lymph node	negtive	negtive	negative	negtive	n/a	n/a	0.277447
47	Non-acral	50	M	Trunk	Subcutaneous	Q61R	negtive	5.1295250 C>T	negtive	n/a	96.3427	0.440188
49	Non-acral	45	M	Scalp	Subcutaneous	negtive	V600E	5.1295228 C>T	negtive	n/a	77.5006	0.222446
50	Non-acral	57	M	Face	Cutaneous/subcutaneous	G12E	negtive	5.1295250 C>T	negtive	n/a	26.9879	0.621475
51	Non-acral	67	M	Lower extremity	Cutaneous/subcutaneous	Q61R	negtive	5.1295250 C>T	negtive	n/a	54.4	0.517271
52	Non-acral	58	M	Upper extremity	Lymph node	negtive	V600E	5.1295228 C>T	negtive	n/a	46.3066	0.370401
58	Non-acral	59	M	Trunk	Subcutaneous	Q61K	negtive	5.1295228 C>T	negtive	n/a	452.269	0.252733
59	Non-acral	58	M	Scalp	Subcutaneous	negtive	negtive	5.1295228 C>T	negtive	n/a	210.692	0.4352
61	Mucosal	61	M	Mucosal (conjunctiva)	Lymph node	negtive	V600E	negative	negtive	n/a	44.2471	0.55594
62	Mucosal	64	M	Mucosal (conjunctiva)	Parotid	negtive	negtive	5.1295228 C>T	negtive	n/a	n/a	0.337927
63	Acral	77	M	Lower extremity	Lymph node	negtive	negtive	negative	negtive	n/a	336.968	0.354063
64	Mucosal	65	F	Mucosal (vulvar)	Lymph node	negtive	negtive	negative	negtive	n/a	9.36061	0.432537
66	Non-acral	91	F	Lower extremity	Cutaneous/subcutaneous	Q61K	negtive	5.1295250 C>T	negtive	n/a	37.321	0.19049
67	Non-acral	67	M	Trunk	Lymph node	negtive	negtive	5.1295242-43 CC>TT	negtive	n/a	n/a	0.650162
68	Acral	82	F	Acral (finger)	Cutaneous/subcutaneous	negtive	negtive	negative	negtive	n/a	306.308	0.539594
69	Non-acral	93	F	Lower extremity	Cutaneous	negtive	negtive	5.1295228 C>T	negtive	n/a	46.7672	0.237745
70	Non-acral	60	F	Lower extremity	Subcutaneous	Q61R	negtive	5.1295228 C>T	negtive	n/a	71.7143	0.203951
71	Mucosal	73	F	Mucosal (vulvar)	Soft tissue	negtive	negtive	negative	negtive	n/a	14.5513	0.724662
72	Non-acral	59	M	Trunk	Lymph node	Q61K	negtive	5.1295228 C>T	negtive	n/a	678.48	0.188704
73	Acral	50	M	Acral (toe)	Lymph node	negtive	V600E	5.1295250 C>T	negtive	n/a	37.5745	0.398345
75	Non-acral	78	M	Lower extremity	Subcutaneous	Q61R	negtive	5.1295228-229 CC>TT	negtive	n/a	32.9483	0.321779
76	Non-acral	91	F	Lower extremity	Lymph node	Q61K	negtive	5.1295250 C>T	negtive	n/a	62.1868	0.170358
77	Non-acral	63	M	Upper extremity	Subcutaneous	Q61K	negtive	5.1295242-43 CC>TT	negtive	n/a	n/a	0.424342
78	Non-acral	60	F	Lower extremity	Subcutaneous	Q61R	negtive	5.1295228 C>T	negtive	n/a	81.8952	0.244322
79	Non-acral	69	F	Face	Parotid	negtive	V600E	5.1295250 C>T	negtive	n/a	67.2931	0.432611
80	Non-acral	88	M	Trunk	Subcutaneous	Q61K	negtive	5.1295250 C>T	negtive	n/a	n/a	0.203748
81	Non-acral	75	F	Trunk	Subcutaneous	Q61L	negtive	5.1295250 C>T	negtive	n/a	88.5091	0.413165
82	Acral	73	F	Acral (sole)	Lymph node	Q61K	negtive	negative	negtive	n/a	48.226	0.579013
control	Spitz	n/a	n/a	n/a	n/a	n/a	n/a	negative	negtive	n/a	0.992025	n/a
	Control samples	Age	Gender	Location	Metastatic site	NRAS Mutation	BRAF Mutation	TERT promoter mutation	FISH (TERT fusion)	FISH (telomere)	TERT expression (fold change)	Methylation ratio of distal promoter (level 0-1)
	Normal skin 1	n/a	n/a	n/a	n/a	n/a	n/a	n/a	n/a	n/a	1.01	0.136904
	Normal skin 2	n/a	n/a	n/a	n/a	n/a	n/a	n/a	n/a	n/a	0	0.151115
	Normal skin 3	n/a	n/a	n/a	n/a	n/a	n/a	n/a	n/a	n/a	1.31	0.0812977
	Normal skin 4	n/a	n/a	n/a	n/a	n/a	n/a	n/a	n/a	n/a	0.81	0.0793673
	Normal skin 5	n/a	n/a	n/a	n/a	n/a	n/a	n/a	n/a	n/a	0	0.227265
	Normal skin 6	n/a	n/a	n/a	n/a	n/a	n/a	n/a	n/a	n/a	0	0.178217
	Normal skin 7	n/a	n/a	n/a	n/a	n/a	n/a	n/a	n/a	n/a	0.97	n/a
	Normal skin 8	n/a	n/a	n/a	n/a	n/a	n/a	n/a	n/a	n/a	0.37	n/a
n/a: not available

## Sheet: 3
				Fold change of methylation ratio in DAC-treated sample normalized to DMSO-treated sample values
Cell Lines	category	allele	decitabine (DAC) treatment	Core promoter	Proximal promoter	Distal promoter
253J	Wild-type	epiallele 1	DMSO	1	1	1
			DAC	0.114817	0.470662	0.532938
253J	Wild-type	epiallele 2	DMSO	1	1	1
			DAC	0.840165	0.925284	0.921014
NCI-H2122	Wild-type	epiallele 1	DMSO	1	1	1
			DAC	0.365241	1.1092	0.972775
NCI-H2122	Wild-type	epiallele 2	DMSO	1	1	1
			DAC	0.812738	1.7487	0.997172
WM-4002	Wild-type	epiallele 1	DMSO	1	1	1
			DAC	0.473299	0.611149	0.885204
WM-4002	Wild-type	epiallele 2	DMSO	1	1	1
			DAC	0.485375	0.893023	1.02896
VMCUB3	Mutant	active	DMSO	1	1	1
			DAC	1.36855	0.993412	1.00455
VMCUB3	Mutant	silent	DMSO	1	1	1
			DAC	0.820511	0.895993	0.888249
A375	Mutant	active	DMSO	1	1	1
			DAC	1.34886	1.29271	1.01502
A375	Mutant	silent	DMSO	1	1	1
			DAC	1.4295	0.904717	1.14917
WM-46	Mutant	active	DMSO	1	1	1
			DAC	1.06464	1.02292	1.00933
WM-46	Mutant	silent	DMSO	1	1	1
			DAC	0.889212	0.9957	0.984122
UMUC3	Mutant	active	DMSO	1	1	1
			DAC	1.2746	0.999301	1.01342
UMUC3	Mutant	silent	DMSO	1	1	1
			DAC	1.01529	0.990896	1.01102
WM-88	Mutant	active	DMSO	1	1	1
			DAC	2.17482	1.38946	1.09278
WM-88	Mutant	silent	DMSO	1	1	1
			DAC	1.29865	1.3824	1.06439

## Sheet: 4
	rs2736098 genomic DNA				rs2736098 cDNA				rs2853690 genomic DNA				rs2853690 cDNA				normalized cDNA ratio		ASE
Cell lines	allele 1 counts	allele 2 counts	allele 1 ratio	allele 2 ratio	allele 1 counts	allele 2 counts	allele 1 ratio	allele 2 ratio	allele 1 counts	allele 2 counts	allele 1 ratio	allele 2 ratio	allele 1 counts	allele 2 counts	allele 1 ratio	allele 2 ratio	allele 1	allele 2	predominantly expressed allele	less expressed allele	ASE status
253J	2417	870	0.735321	0.264679	2395	13	0.994601	0.00539867									1.35261	0.020397	0.985144	0.0148558	mono-allelic
5637 [mono-allelic (Huang et al., Oncogenesis 2015)]	821	0	1	0					3	3702	0.000809717	0.99919
HT1197	2447	2921	0.455849	0.544151	214	21382	0.00990924	0.990091									0.021738	1.81952	0.988194	0.0118061	mono-allelic
HT1376 [mono-allelic (Huang et al., Oncogenesis 2015)]	1948	805	0.707592	0.292408
MGH-U4	3217	2241	0.58941	0.41059	3881	30	0.992329	0.00767067									1.6836	0.0186821	0.989025	0.0109747	mono-allelic
SCaBER [mono-allelic (Huang et al., Oncogenesis 2015)]	337	0	1	0					799	744	0.517822	0.482178
T24	8037	5305	0.602383	0.397617	1691	1	0.999409	0.000591017									1.65909	0.0014864	0.999105	0.000895109	mono-allelic
T24T	11079	5826	0.655368	0.344632	126545	48	0.999621	0.000379168									1.52528	0.00110021	0.999279	0.000720797	mono-allelic
UMUC3	3928	4729	0.453737	0.546263	2	3817	0.000523697	0.999476									0.00115419	1.82966	0.99937	0.000630423	mono-allelic
UMUC6	1631	2284	0.416603	0.583397	25	20327	0.00122838	0.998772									0.00294857	1.71199	0.998281	0.00171934	mono-allelic
VMCUB3	11098	4799	0.698119	0.301881	53	12190	0.004329	0.995671									0.00620095	3.29823	0.998123	0.00187656	mono-allelic
WM-46	2920	3426	0.460132	0.539868	158	2	0.9875	0.0125									2.14612	0.0231538	0.989326	0.0106735	mono-allelic
WM-88	2787	226	0.924992	0.0750083	2170	2	0.999079	0.00092081	1	1058	0.000944287	0.999056					1.0801	0.0122761	0.988762	0.011238	mono-allelic
WM-852	405	115	0.778846	0.221154	716	0	1	0									1.28395	0	1	0	mono-allelic
WM-3456	318	1017	0.238202	0.761798	2	2174	0.000919118	0.999081									0.00385856	1.31148	0.997066	0.00293352	mono-allelic
WM-4002	446	380	0.539952	0.460048	132	1	0.992481	0.0075188									1.83809	0.0163435	0.991187	0.00881318	mono-allelic
Ku1919 [bi-allelic (Huang et al., Oncogenesis 2015)]	311	170	0.64657	0.35343					0	542	0	1

## Sheet: 5
		genomic DNA counts		cDNA counts		cDNA counts		cDNA counts
category	cell lines	genomic_1	genomic_2	dmso_1	dmso_2	low_1	low_2	high_1	high_2
mutant	VMCUB3	11098	4799	0	932	NA	NA	3	932
mutant	WM-88	2787	226	1527	0	969	0	NA	NA
mutant	WM-46	2920	3426	284	0	28	3	37	4
mutant	WM-46	2920	3426	969	4	128	1	165	16
mutant	WM-46	2920	3426	752	1	NA	NA	NA	NA
mutant	UMUC3	267	290	1	28923	34	26099	1989	46075
mutant	UMUC3	267	290	0	11467	30	16387	1415	33278
mutant	UMUC3	267	290	2	40138	117	43270	1943	43551
rearranged	WM-51	186	454	1	196	0	96	3	102
rearranged	WM-51	186	454	4	954	11	460	8	452
rearranged	LN-18	55	167	13805	2	11204	10	14178	235
rearranged	LN-18	55	167	NA	NA	26499	23	32755	550
Wild-type	253J	2417	870	1098	0	325	2	387	59
Wild-type	253J	2417	870	93	1	NA	NA	85	18
Wild-type	WM-4002	446	380	318	1	243	2	33	17
Wild-type	WM-4002	446	380	462	3	143	0	18	13
Wild-type	WM-4002	446	380	1087	9	174	2	55	35
Wild-type	NCI-H358	355	233	259	12	54	15	861	189
Wild-type	NCI-H358	355	233	246	16	183	26	1773	353
Wild-type	NCI-H2122	325	176	363	11	62	20	60	29
Wild-type	NCI-H2122	325	176	206	7	27	10	51	29
switched		genomic DNA counts		cDNA counts		cDNA counts		cDNA counts
category	cell lines	genomic_1	genomic_2	dmso_1	dmso_2	low_1	low_2	high_1	high_2
mutant	VMCUB3	4799	11098	932	0	NA	NA	932	3
mutant	WM-88	2787	226	1527	0	969	0	NA	NA
mutant	WM-46	2920	3426	284	0	28	3	37	4
mutant	WM-46	2920	3426	969	4	128	1	165	16
mutant	WM-46	2920	3426	752	1	NA	NA	NA	NA
mutant	UMUC3	290	267	28923	1	26099	34	46075	1989
mutant	UMUC3	290	267	11467	0	16387	30	33278	1415
mutant	UMUC3	290	267	40138	2	43270	117	43551	1943
rearranged	WM-51	454	186	196	1	96	0	102	3
rearranged	WM-51	454	186	954	4	460	11	452	8
rearranged	LN-18	55	167	13805	2	11204	10	14178	235
rearranged	LN-18	55	167	NA	NA	26499	23	32755	550
Wild-type	253J	2417	870	1098	0	325	2	387	59
Wild-type	253J	2417	870	93	1	NA	NA	85	18
Wild-type	WM-4002	446	380	318	1	243	2	33	17
Wild-type	WM-4002	446	380	462	3	143	0	18	13
Wild-type	WM-4002	446	380	1087	9	174	2	55	35
Wild-type	NCI-H358	355	233	259	12	54	15	861	189
Wild-type	NCI-H358	355	233	246	16	183	26	1773	353
Wild-type	NCI-H2122	325	176	363	11	62	20	60	29
Wild-type	NCI-H2122	325	176	206	7	27	10	51	29
ratio		genomic DNA ratio		cDNA ratio		cDNA ratio		cDNA ratio
category	cell lines	genomic_1	genomic_2	dmso_1	dmso_2	low_1	low_2	high_1	high_2
mutant	VMCUB3	0.301881	0.698119	1	0	#VALUE!	#VALUE!	0.996791	0.00320856
mutant	WM-88	0.924992	0.0750083	1	0	1	0	#VALUE!	#VALUE!
mutant	WM-46	0.460132	0.539868	1	0	0.903226	0.0967742	0.902439	0.097561
mutant	WM-46	0.460132	0.539868	0.995889	0.004111	0.992248	0.00775194	0.911602	0.0883978
mutant	WM-46	0.460132	0.539868	0.998672	0.00132802	#VALUE!	#VALUE!	#VALUE!	#VALUE!
mutant	UMUC3	0.520646	0.479354	0.999965	3.45734e-05	0.998699	0.00130104	0.958618	0.0413823
mutant	UMUC3	0.520646	0.479354	1	0	0.998173	0.00182737	0.959214	0.0407863
mutant	UMUC3	0.520646	0.479354	0.99995	4.98256e-05	0.997303	0.00269666	0.957291	0.0427089
rearranged	WM-51	0.709375	0.290625	0.994924	0.00507614	1	0	0.971429	0.0285714
rearranged	WM-51	0.709375	0.290625	0.995825	0.00417537	0.976645	0.0233546	0.982609	0.0173913
rearranged	LN-18	0.247748	0.752252	0.999855	0.000144854	0.999108	0.000891742	0.983695	0.0163047
rearranged	LN-18	0.247748	0.752252	#VALUE!	#VALUE!	0.999133	0.000867205	0.983486	0.016514
Wild-type	253J	0.735321	0.264679	1	0	0.993884	0.00611621	0.867713	0.132287
Wild-type	253J	0.735321	0.264679	0.989362	0.0106383	#VALUE!	#VALUE!	0.825243	0.174757
Wild-type	WM-4002	0.539952	0.460048	0.996865	0.0031348	0.991837	0.00816327	0.66	0.34
Wild-type	WM-4002	0.539952	0.460048	0.993548	0.00645161	1	0	0.580645	0.419355
Wild-type	WM-4002	0.539952	0.460048	0.991788	0.00821168	0.988636	0.0113636	0.611111	0.388889
Wild-type	NCI-H358	0.603741	0.396259	0.95572	0.0442804	0.782609	0.217391	0.82	0.18
Wild-type	NCI-H358	0.603741	0.396259	0.938931	0.0610687	0.875598	0.124402	0.83396	0.16604
Wild-type	NCI-H2122	0.648703	0.351297	0.970588	0.0294118	0.756098	0.243902	0.674157	0.325843
Wild-type	NCI-H2122	0.648703	0.351297	0.967136	0.0328638	0.72973	0.27027	0.6375	0.3625
normalized relative ratio				cDNA ratio		cDNA ratio		cDNA ratio
category	cell lines			dmso_1	dmso_2	low_1	low_2	high_1	high_2
mutant	VMCUB3			3.31257	0	#VALUE!	#VALUE!	3.30194	0.004596
mutant	WM-88			1.08109	0	1.08109	0	#VALUE!	#VALUE!
mutant	WM-46			2.17329	0	1.96297	0.179255	1.96126	0.180713
mutant	WM-46			2.16435	0.00761482	2.15644	0.014359	1.98117	0.16374
mutant	WM-46			2.1704	0.0024599	#VALUE!	#VALUE!	#VALUE!	#VALUE!
mutant	UMUC3			1.92062	7.2125e-05	1.91819	0.00271415	1.84121	0.0863294
mutant	UMUC3			1.92069	0	1.91718	0.00381216	1.84235	0.0850861
mutant	UMUC3			1.92059	0.000103943	1.91551	0.00562562	1.83866	0.0890969
rearranged	WM-51			1.40254	0.0174663	1.40969	0	1.36941	0.0983103
rearranged	WM-51			1.40381	0.0143668	1.37677	0.0803598	1.38518	0.059841
rearranged	LN-18			4.03578	0.00019256	4.03276	0.00118543	3.97055	0.0216745
rearranged	LN-18			#VALUE!	#VALUE!	4.03286	0.00115281	3.96971	0.0219528
Wild-type	253J			1.35995	0	1.35163	0.023108	1.18005	0.499802
Wild-type	253J			1.34548	0.0401932	#VALUE!	#VALUE!	1.12229	0.660261
Wild-type	WM-4002			1.84621	0.00681406	1.8369	0.0177444	1.22233	0.739053
Wild-type	WM-4002			1.84007	0.0140238	1.85202	0	1.07537	0.911545
Wild-type	WM-4002			1.83681	0.0178496	1.83097	0.024701	1.13179	0.845322
Wild-type	NCI-H358			1.58299	0.111746	1.29626	0.54861	1.3582	0.454249
Wild-type	NCI-H358			1.55519	0.154113	1.45029	0.313941	1.38132	0.419018
Wild-type	NCI-H2122			1.4962	0.0837233	1.16555	0.69429	1.03924	0.927541
Wild-type	NCI-H2122			1.49088	0.0935499	1.12491	0.769349	0.982731	1.03189
				ASE		ASE		ASE
category	cell lines			dmso_1	dmso_2	low_1	low_2	high_1	high_2
mutant	VMCUB3			1	0	#VALUE!	#VALUE!	1	0.00139191
mutant	WM-88			1	0	1	0	#VALUE!	#VALUE!
mutant	WM-46			1	0	0.916323	0.0836772	0.915633	0.0843675
mutant	WM-46			0.996494	0.00350596	0.993385	0.0066146	0.923661	0.0763386
mutant	WM-46			0.998868	0.0011321	#VALUE!	#VALUE!	#VALUE!	#VALUE!
mutant	UMUC3			1	3.75529e-05	1	0.00141495	1	0.0468874
mutant	UMUC3			1	0	1	0.00198842	1	0.0461834
mutant	UMUC3			1	5.41204e-05	1	0.00293688	1	0.0484575
rearranged	WM-51			1	0.0124534	1	0	1	0.07179
rearranged	WM-51			1	0.0102342	1	0.0583684	1	0.0432011
rearranged	LN-18			0.999952	4.77111e-05	0.999706	0.000293863	0.994571	0.00542919
rearranged	LN-18			#VALUE!	#VALUE!	0.999714	0.000285773	0.9945	0.00549967
Wild-type	253J			1	0	0.983191	0.016809	0.702472	0.297528
Wild-type	253J			0.970994	0.0290062	#VALUE!	#VALUE!	0.629597	0.370403
Wild-type	WM-4002			0.996323	0.00367726	0.990432	0.00956753	0.623198	0.376802
Wild-type	WM-4002			0.992436	0.00756368	1	0	0.541225	0.458775
Wild-type	WM-4002			0.990376	0.00962419	0.986689	0.013311	0.572446	0.427554
Wild-type	NCI-H358			0.934063	0.0659371	0.70263	0.29737	0.749372	0.250628
Wild-type	NCI-H358			0.909838	0.0901616	0.822052	0.177948	0.767256	0.232744
Wild-type	NCI-H2122			0.947008	0.052992	0.626694	0.373306	0.528396	0.471604
Wild-type	NCI-H2122			0.940957	0.0590434	0.593852	0.406148	0.4878	0.5122
ASE average		ASE			ASE			ASE
category	cell lines	dmso_1	dmso_2	ASE status	low_1	low_2	ASE status	high_1	high_2	ASE status
mutant	VMCUB3	1	0	mono	#VALUE!	#VALUE!		1	0.00139191	mono
mutant	WM-88	1	0	mono	1	0	mono	#VALUE!	#VALUE!
mutant	WM-46	0.998454	0.00154602	mono	0.954854	0.0451459	mono	0.919647	0.080353	mono
mutant	UMUC3	1	3.05578e-05	mono	1	0.00211342	mono	1	0.0471761	mono
rearranged	WM-51	1	0.0113438	mono	1	0.0291842	mono	1	0.0574955	mono
rearranged	LN-18	0.999952	4.77111e-05	mono	0.99971	0.000289818	mono	0.994536	0.00546443	mono
Wild-type	253J	0.985497	0.0145031	mono	0.983191	0.016809	mono	0.666035	0.333965	bi
Wild-type	WM-4002	0.993045	0.00695504	mono	0.992374	0.00762619	mono	0.578956	0.421044	bi
Wild-type	NCI-H358	0.921951	0.0780494	mono	0.762341	0.237659	bi	0.758314	0.241686	bi
Wild-type	NCI-H2122	0.943982	0.0560177	mono	0.610273	0.389727	bi	0.508098	0.491902	bi
treatment	allele 1	allele 2
	genomic_1	genomic_2
DMSO	dmso_1	dmso_2
low [decitabine]	low_1	low_2
high [decitabine]	high_1	high_2
		treatment
cell lines	low [decitabine]	high [decitabine]	days
LN-18	0.3µM	30µM	6
NCI-H2122	0.1µM	3µM	7
NCI-H358	0.01µM	30µM	7
WM-51	0.3µM	30µM	5
UMUC3	0.03µM	3µM	5
WM-4002	0.01µM	1µM	5
WM-46	0.03µM	3µM	5
253J	0.01µM	1µM	3
VMCUB3	0.3µM	30µM	3
WM-88	0.3µM	NA	3

## Sheet: 6
browser position chr5:1295000-1295825
track name="Regions examined" description="Regions examined previously" visibility=2 itemRgb="On"				PMID
chr5	1295104	1295354	Takakura 1999	9973199
chr5	1295081	1295681	Devereux 1999	10626795
chr5	1295000	1295354	Dessain 2000	10676632
chr5	1295322	1295545	Guilleret 2002	12209957
chr5	1295104	1295549	Lopatina 2003	12810068
chr5	1295341	1295523	Liu 2004	15236314
chr5	1295000	1295781	Zinn 2007	17210699
chr5	1295000	1295781	Castelo-Branco 2013	23598174
chr5	1295104	1295738	Wu 2016	26834487
chr5	1295645	1295684	Wang 2016	26870890
chr5	1294873	1295772	Stern 2017	29281820
chr5	1295321	1295753	Lee 2019	30358567
chr5	1295586	1295771	Castelo-Branco 2013	23598174
track name="TERT promoter" description="Segments" visibility=2 itemRgb="On"
chr5	1294873	1295485	nucleosome-free	30361341	consensus derived from TCGA ATACseq (https://gdc.cancer.gov/about-data/publications/ATACseq-AWG)
chr5	1295135	1295321	core promoter
chr5	1295322	1295585	proximal promoter
chr5	1295586	1295824	distal promoter
track name="Somatic mutations" description="Somatic mutations" visibility="dense" itemRgb="On"
chr5	1295161	1295161	A161C
chr5	1295228	1295228	C228T
chr5	1295242	1295242	C242T
chr5	1295243	1295243	C243T
chr5	1295250	1295250	C250T
track name="CpGs" description="CpGs" visibility="dense" itemRgb="On"
chr5	1295135	1295136	cpg135
chr5	1295139	1295140	cpg139
chr5	1295149	1295150	cpg149
chr5	1295154	1295155	cpg154
chr5	1295168	1295169	cpg168
chr5	1295170	1295171	cpg170
chr5	1295173	1295174	cpg173
chr5	1295175	1295176	cpg175
chr5	1295186	1295187	cpg186
chr5	1295192	1295193	cpg192
chr5	1295194	1295195	cpg194
chr5	1295224	1295225	cpg224
chr5	1295239	1295240	cpg239
chr5	1295247	1295248	cpg247
chr5	1295257	1295258	cpg257
chr5	1295262	1295263	cpg262
chr5	1295267	1295268	cg10896616
chr5	1295274	1295275	cpg274
chr5	1295276	1295277	cpg276
chr5	1295278	1295279	cpg278
chr5	1295287	1295288	cpg287
chr5	1295313	1295314	cpg313
chr5	1295321	1295322	cpg321
chr5	1295338	1295339	cpg338
chr5	1295343	1295344	cpg343
chr5	1295352	1295353	cpg352
chr5	1295354	1295355	cpg354
chr5	1295364	1295365	cpg364
chr5	1295374	1295375	cpg374
chr5	1295376	1295377	cpg376
chr5	1295393	1295394	cpg393
chr5	1295404	1295405	cpg404
chr5	1295410	1295411	cpg410
chr5	1295421	1295422	cpg421
chr5	1295425	1295426	cpg425
chr5	1295431	1295432	cpg431
chr5	1295444	1295445	cpg444
chr5	1295446	1295447	cpg446
chr5	1295454	1295455	cpg454
chr5	1295458	1295459	cpg458
chr5	1295460	1295461	cpg460
chr5	1295462	1295463	cpg462
chr5	1295465	1295466	cpg465
chr5	1295469	1295470	cpg469
chr5	1295471	1295472	cpg471
chr5	1295490	1295491	cpg490
chr5	1295496	1295497	cpg496
chr5	1295508	1295509	cpg508
chr5	1295519	1295520	cpg519
chr5	1295524	1295525	cpg524
chr5	1295546	1295547	cpg546
chr5	1295586	1295587	cpg586
chr5	1295590	1295591	cpg590
chr5	1295593	1295594	cpg593
chr5	1295605	1295606	cpg605
chr5	1295618	1295619	cpg618
chr5	1295644	1295645	cpg644
chr5	1295648	1295649	cpg648
chr5	1295650	1295651	cpg650
chr5	1295655	1295656	cpg655
chr5	1295658	1295659	cpg658
chr5	1295665	1295666	cpg665
chr5	1295674	1295675	cpg674
chr5	1295681	1295682	cpg681
chr5	1295685	1295686	cpg685
chr5	1295699	1295700	cpg699
chr5	1295705	1295706	cpg705
chr5	1295707	1295708	cpg707
chr5	1295713	1295714	cpg713
chr5	1295715	1295716	cpg715
chr5	1295725	1295726	cpg725
chr5	1295731	1295732	cpg731
chr5	1295737	1295738	cg11625005
chr5	1295753	1295754	cpg753
chr5	1295759	1295760	cpg759
chr5	1295761	1295762	cpg761
chr5	1295771	1295772	cpg771
chr5	1295797	1295798	cpg797
chr5	1295799	1295800	cg10767223
chr5	1295824	1295825	cpg824
